# Supplementary material for: High-Accuracy Classification of Parkinson’s Disease Using Ensemble Machine Learning and Stabilometric Biomarkers
Source: Neurol Int. 2025 Aug 26;17(9):133. doi: 10.3390/neurolint17090133 (PMC12472432; doi:10.3390/neurolint17090133)
Supplement: Supplementary file 1 [file neurolint-17-00133-s001.zip]

Archive with 1 entries (1 files):
- neurolint-3769784-supplementary.pdf
